# Supplementary material for: Programmed Genome Elimination Is Evolutionarily Conserved Across Pelophylax Hybrids—As Evidenced by P. grafi Hybridogenetic Reproduction
Source: Biology (Basel). 2025 Oct 30;14(11):1526. doi: 10.3390/biology14111526 (PMC12650731; doi:10.3390/biology14111526)
Supplement: Supplementary file 1 [file biology-14-01526-s001.zip]

Archive with 3 entries (3 files):
- Supplementary File S1_Dudzik.pdf
- Supplementary File S2_Dudzik.pdf
- Supplementary_Tables_Dudzik.xls.xlsx
