# Supplementary material for: Programmed Genome Elimination Is Evolutionarily Conserved Across Pelophylax Hybrids—As Evidenced by P. grafi Hybridogenetic Reproduction
Source: Biology (Basel). 2025 Oct 30;14(11):1526. doi: 10.3390/biology14111526 (PMC12650731; doi:10.3390/biology14111526)
Supplement: Supplementary file 1 [file biology-14-01526-s001.zip › Supplementary_Tables_Dudzik.xls.xlsx]

## Sheet: Tab S1
Table S1. Adult individuals of water frogs from Pelophylax perezi-grafi system and Pelophylax ridibundus used in crossing experiments, cytogenetics and DNA extraction for whole-genomic probes. Place of origin and taxonomic evaluation methods used for listed animals: PCR: *PelSAI-1 - assessement of species using PCR method for Pelophylax Serum Albumin Introne-1 for P. ridibundus from Pelophylax es…
No.	Individual ID	Genotype (PCR, CGH)	Sex	Developmental stage	Locality/Cross number	Coordinates	Application	Tyr1 digestion products [bp]	Rag1 digestion products [bp]	genotype assessed
1	501/T2/22	RP	F	adult	pond near Rives d’Étang /Creux de miege, France	43.506167, 3.811528/43.5230, 3.8195	in vitro crosses	601, 283, 318	936, 565, 371	P. grafi
2	503/T2/22	RP	F	adult	pond near Rives d’Étang /Creux de miege, France	43.506167, 3.811528/43.5230, 3.8195	in vitro crosses	601, 283, 318	936, 565, 371	P. grafi
3	509/T2/22	RP	M	adult	pond near Rives d’Étang /Creux de miege, France	43.506167, 3.811528/43.5230, 3.8195	in vitro crosses, CGH	601, 283, 318	936, 565, 371	P. grafi
4	510/T2/22	PP	M	adult	pond near Rives d’Étang /Creux de miege, France	43.506167, 3.811528/43.5230, 3.8195	in vitro crosses	283, 319	936	P. perezi
5	513/T2/22	RR	M	adult	pond near Rives d’Étang /Creux de miege, France	43.506167, 3.811528/43.5230, 3.8195	in vitro crosses	601	565, 373	P. ridibundus
6	515/T2/22	RP	M	adult	pond near Rives d’Étang /Creux de miege, France	43.506167, 3.811528/43.5230, 3.8195	in vitro crosses, CGH	601, 283, 318	936, 565, 371	P. grafi
7	519/T1/22	RP	F	adult	River below the Dam du Salagou, France	43.6575, 3.4070	in vitro crosses, Lampbrush chromosomes	601, 283, 319	936, 565, 372	P. grafi
8	520/T1/22	RP	F	adult	River below the Dam du Salagou, France	43.6575, 3.4070	in vitro crosses, Lampbrush chromosomes	601, 283, 320	936, 565, 373	P. grafi
9	521/T1/22	PP	F	adult	River below the Dam du Salagou, France	43.6575, 3.4070	in vitro crosses	601, 283, 321	936, 565, 374	P. grafi
10	522/T1/22	RP	F	adult	River below the Dam du Salagou, France	43.6575, 3.4070	in vitro crosses, Lampbrush chromosomes	601, 283, 322	936, 565, 375	P. grafi
11	524/T1/22	RP	F	adult	River below the Dam du Salagou, France	43.6575, 3.4070	in vitro crosses, Lampbrush chromosomes	601, 283, 323	936, 565, 376	P. grafi
12	525/T1/22	RP	F	adult	River below the Dam du Salagou, France	43.6575, 3.4070	in vitro crosses, Lampbrush chromosomes	601, 283, 324	936, 565, 377	P. grafi
13	528/T1/22	RP	F	adult	River below the Dam du Salagou, France	43.6575, 3.4070	in vitro crosses, Lampbrush chromosomes	601, 283, 325	936, 565, 378	P. grafi
14	529/T1/22	RP	F	adult	River below the Dam du Salagou, France	43.6575, 3.4070	in vitro crosses, Lampbrush chromosomes	601, 283, 326	936, 565, 379	P. grafi
15	531/T1/22	RP	F	adult	River below the Dam du Salagou, France	43.6575, 3.4070	in vitro crosses	601, 283, 327	936, 565, 380	P. grafi
16	532/T1/22	PP	F	adult	River below the Dam du Salagou, France	43.6575, 3.4070	in vitro crosses	283, 319	936	P. perezi
17	537/T1/22	PP	F	adult	River below the Dam du Salagou, France	43.6575, 3.4070	in vitro crosses	283, 319	936	P. perezi
18	545/T1/22	RP	M	adult	River below the Dam du Salagou, France	43.6575, 3.4070	in vitro crosses	601, 283, 318	936, 565, 371	P. grafi
19	546/T1/22	RP	M	adult	River below the Dam du Salagou, France	43.6575, 3.4070	in vitro crosses, CGH	601, 283, 318	936, 565, 371	P. grafi
20	548/T1/22	PP	M	adult	River below the Dam du Salagou, France	43.6575, 3.4070	in vitro crosses, CGH	283, 319	936	P. perezi
21	544/Col/21	PP	F	adult	El Ravaner, France	42.5198, 3.0550	gDNA probe creation	283, 319	936	P. perezi
									PelSAI-1 product [bp]
22	6/14	RR*	M	adult	Ruda Milicka, Poland	51.533153, 17.335117	gDNA probe creation			P. ridibundus
23	17/17	RR*	M	adult	Ruda Milicka, Poland	51.533153, 17.335118	gDNA probe creation			P. ridibundus

## Sheet: Tab S2
Table S2. Tadpoles of Pelophylax perezi-grafi system used in the study. All individuals were assigned to the taxon using RFLP-PCR for Tyrosinase 1 and Recombination Activation Gene 1, bp - base pairs.
No.	Individual ID	Genotype (PCR, CGH)	Sex	Gosner stage	Days of development	Cross number	Application	Tyr1 digestion products [bp]	Rag1 digestion products [bp]	genotype assessed
1	577/18	RP	n/a	28	49	18	CGH, RFLP PCR	601, 283, 318	936, 565, 371	P. grafi
2	578/18	RP	n/a	28	49	18	CGH, RFLP PCR	601, 283, 318	936, 565, 371	P. grafi
3	579/18	RP	n/a	28	49	18	CGH, RFLP PCR	601, 283, 318	936, 565, 371	P. grafi
4	580/18	RP	n/a	28	49	18	CGH, RFLP PCR	601, 283, 318	936, 565, 371	P. grafi
5	818/24	RP	F	40	100	24	CGH, RFLP PCR	601, 283, 318	936, 565, 371	P. grafi
6	820/24	RP	F	38	100	24	CGH, RFLP PCR	601, 283, 318	936, 565, 371	P. grafi
7	824/19	RP	F	41	105	19	CGH, RFLP PCR	601, 283, 318	936, 565, 371	P. grafi
8	844/18	RP	F	36	106	18	CGH, RFLP PCR	601, 283, 318	936, 565, 371	P. grafi
9	936/6	RP	F	33	116	6	CGH, RFLP PCR	601, 283, 318	936, 565, 371	P. grafi
10	937/6	RP	n/a	31	116	6	CGH, RFLP PCR	601, 283, 318	936, 565, 371	P. grafi
11	942/19	RP	F	41	119	19	CGH, RFLP PCR	601, 283, 318	936, 565, 371	P. grafi
12	1010/19	RP	F	43	129	19	CGH, RFLP PCR	601, 283, 318	936, 565, 371	P. grafi
13	1011/19	RP	F	43	129	19	CGH, RFLP PCR	601, 283, 318	936, 565, 371	P. grafi
14	1013/19	RP	F	42	129	19	CGH, RFLP PCR	601, 283, 318	936, 565, 371	P. grafi
15	1017/19	RP	F	42	129	19	CGH, RFLP PCR	601, 283, 318	936, 565, 371	P. grafi
16	1021/30	RP	F	40	131	30	CGH, RFLP PCR	601, 283, 318	936, 565, 371	P. grafi
17	1025/30	RP	F	40	131	30	CGH, RFLP PCR	601, 283, 318	936, 565, 371	P. grafi
18	1027/30	RP	F	40	131	30	CGH, RFLP PCR	601, 283, 318	936, 565, 371	P. grafi
19	1031/30	RP	F	42	131	30	CGH, RFLP PCR	601, 283, 318	936, 565, 371	P. grafi
20	1033/30	RP	F	42	131	30	CGH, RFLP PCR	601, 283, 318	936, 565, 371	P. grafi
21	1056/30	RP	F	39	131	30	CGH, RFLP PCR	601, 283, 318	936, 565, 371	P. grafi
22	1108/30	RP	F	44	143	30	CGH, RFLP PCR	601, 283, 318	936, 565, 371	P. grafi
23	1109/30	RP	F	44	143	30	CGH, RFLP PCR	601, 283, 318	936, 565, 371	P. grafi
24	1111/30	RP	F	39	143	30	CGH, RFLP PCR	601, 283, 318	936, 565, 371	P. grafi
25	1113/30	RP	F	39	143	30	CGH, RFLP PCR	601, 283, 318	936, 565, 371	P. grafi
26	1128/6	RP	F	39	143	6	CGH, RFLP PCR	601, 283, 318	936, 565, 371	P. grafi
27	1131/6	RP	F	36	143	6	CGH, RFLP PCR	601, 283, 318	936, 565, 371	P. grafi
28	1141/6	RP	F	41	148	6	CGH, RFLP PCR	601, 283, 318	936, 565, 371	P. grafi
29	1142/6	RP	F	39	148	6	CGH, RFLP PCR	601, 283, 318	936, 565, 371	P. grafi
30	1143/6	RP	F	36	148	6	CGH, RFLP PCR	601, 283, 318	936, 565, 371	P. grafi
31	1144/6	RP	F	43	148	6	CGH, RFLP PCR	601, 283, 318	936, 565, 371	P. grafi
32	1145/6	RP	F	40	148	6	CGH, RFLP PCR	601, 283, 318	936, 565, 371	P. grafi
33	1146/6	RP	F	37	148	6	CGH, RFLP PCR	601, 283, 318	936, 565, 371	P. grafi
34	1147/6	RP	F	39	148	6	CGH, RFLP PCR	601, 283, 318	936, 565, 371	P. grafi
35	1148/6	RP	F	39	148	6	CGH, RFLP PCR	601, 283, 318	936, 565, 371	P. grafi
36	1149/6	RP	F	40	148	6	CGH, RFLP PCR	601, 283, 318	936, 565, 371	P. grafi
37	1150/6	RP	F	43	148	6	CGH, RFLP PCR	601, 283, 318	936, 565, 371	P. grafi
38	1151/6	RP	F	41	148	6	CGH, RFLP PCR	601, 283, 318	936, 565, 371	P. grafi
39	1152/6	RP	F	37	148	6	CGH, RFLP PCR	601, 283, 318	936, 565, 371	P. grafi
40	1154/24	RP	F	43	146	24	CGH, RFLP PCR	601, 283, 318	936, 565, 371	P. grafi
41	1155/24	RP	F	45	146	24	CGH, RFLP PCR	601, 283, 318	936, 565, 371	P. grafi
42	1156/24	RP	F	37	146	24	CGH, RFLP PCR	601, 283, 318	936, 565, 371	P. grafi
43	1157/24	RP	F	40	146	24	CGH, RFLP PCR	601, 283, 318	936, 565, 371	P. grafi
44	1158/24	RP	F	38	146	24	CGH, RFLP PCR	601, 283, 318	936, 565, 371	P. grafi
45	1159/24	RP	M	41	146	24	CGH, RFLP PCR	601, 283, 318	936, 565, 371	P. grafi
46	1160/24	RP	F	41	146	24	CGH, RFLP PCR	601, 283, 318	936, 565, 371	P. grafi
47	1162/6	RP	F	34	149	6	CGH, RFLP PCR	601, 283, 318	936, 565, 371	P. grafi
48	1163/6	RP	F	38	149	6	CGH, RFLP PCR	601, 283, 318	936, 565, 371	P. grafi
49	1164/6	RP	F	36	149	6	CGH, RFLP PCR	601, 283, 318	936, 565, 371	P. grafi
50	1165/6	RP	?	31	149	6	CGH, RFLP PCR	601, 283, 318	936, 565, 371	P. grafi
51	1166/6	RP	F	38	149	6	CGH, RFLP PCR	601, 283, 318	936, 565, 371	P. grafi
52	1167/6	RP	F	36	149	6	CGH, RFLP PCR	601, 283, 318	936, 565, 371	P. grafi
53	1168/6	RP	F	36	149	6	CGH, RFLP PCR	601, 283, 318	936, 565, 371	P. grafi
54	1197/6	RP	F	36	149	6	CGH, RFLP PCR	601, 283, 318	936, 565, 371	P. grafi
55	1199/6	RP	F	35	149	6	CGH, RFLP PCR	601, 283, 318	936, 565, 371	P. grafi
56	1200/6	RP	F	33	149	6	CGH, RFLP PCR	601, 283, 318	936, 565, 371	P. grafi
57	1201/6	RP	F	35	149	6	CGH, RFLP PCR	601, 283, 318	936, 565, 371	P. grafi
58	1202/6	RP	F	39	149	6	CGH, RFLP PCR	601, 283, 318	936, 565, 371	P. grafi
59	1203/6	RP	F	39	149	6	CGH, RFLP PCR	601, 283, 318	936, 565, 371	P. grafi
60	1204/6	RP	F	38	149	6	CGH, RFLP PCR	601, 283, 318	936, 565, 371	P. grafi
61	1205/6	RP	F	32	149	6	CGH, RFLP PCR	601, 283, 318	936, 565, 371	P. grafi
62	1206/6	RP	F	39	149	6	CGH, RFLP PCR	601, 283, 318	936, 565, 371	P. grafi
63	1207/6	RP	F	37	149	6	CGH, RFLP PCR	601, 283, 318	936, 565, 371	P. grafi
64	1208/6	RP	F	35	149	6	CGH, RFLP PCR	601, 283, 318	936, 565, 371	P. grafi
65	1263/18	RP	M	40	160	18	CGH, RFLP PCR	601, 283, 318	936, 565, 371	P. grafi
66	1264/18	RP	F	40	160	18	CGH, RFLP PCR	601, 283, 318	936, 565, 371	P. grafi
67	1267/18	RP	F	36	160	18	CGH, RFLP PCR	601, 283, 318	936, 565, 371	P. grafi
68	1269/18	RP	F	38	160	18	CGH, RFLP PCR	601, 283, 318	936, 565, 371	P. grafi
69	1271/18	RP	F	36	160	18	CGH, RFLP PCR	601, 283, 318	936, 565, 371	P. grafi
70	1304/12	RP	F	31	162	12	CGH, RFLP PCR	601, 283, 318	936, 565, 371	P. grafi
71	1306/12	RP	F	38	162	12	CGH, RFLP PCR	601, 283, 318	936, 565, 371	P. grafi
72	1307/12	RP	F	31	163	12	CGH, RFLP PCR	601, 283, 318	936, 565, 371	P. grafi
73	1308/12	RP	F	36	163	12	CGH, RFLP PCR	601, 283, 318	936, 565, 371	P. grafi
74	1309/12	RP	F	31	163	12	CGH, RFLP PCR	601, 283, 318	936, 565, 371	P. grafi
75	1310/12	RP	F	32	163	12	CGH, RFLP PCR	601, 283, 318	936, 565, 371	P. grafi
76	1311/12	RP	F	34	163	12	CGH, RFLP PCR	601, 283, 318	936, 565, 371	P. grafi
77	1313/12	RP	F	38	163	12	CGH, RFLP PCR	601, 283, 318	936, 565, 371	P. grafi
78	1314/12	RP	F	31	163	12	CGH, RFLP PCR	601, 283, 318	936, 565, 371	P. grafi
79	1387/18	RP	F	40	169	18	CGH, RFLP PCR	601, 283, 318	936, 565, 371	P. grafi
80	1388/18	RP	F	38	169	18	CGH, RFLP PCR	601, 283, 318	936, 565, 371	P. grafi
81	1389/18	RP	F	38	169	18	CGH, RFLP PCR	601, 283, 318	936, 565, 371	P. grafi
82	1391/18	RP	M	40	169	18	CGH, RFLP PCR	601, 283, 318	936, 565, 371	P. grafi
83	21/ES4/22	RP	F	38	n/a	wild	DAPI staining	601, 283, 318	936, 565, 371	P. grafi
84	563/16	RR	n/a	25		16	RFLP PCR	601	565, 371	P. ridibundus
85	564/16	RR	n/a	30		16	RFLP PCR	601	565, 371	P. ridibundus
86	608/27	RR	n/a	28		27	RFLP PCR	601	565, 371	P. ridibundus
87	738/16	RR	F	30		16	RFLP PCR	601	565, 371	P. ridibundus
88	739/16	RR	F	31		16	RFLP PCR	601	565, 371	P. ridibundus
89	740/16	RR	F	38		16	RFLP PCR	601	565, 371	P. ridibundus
90	997/27	RR	F	33		27	RFLP PCR	601	565, 371	P. ridibundus
91	998/27	RR	F	37		27	RFLP PCR	601	565, 371	P. ridibundus
92	999/27	RR	F	35		27	RFLP PCR	601	565, 371	P. ridibundus
93	1181/17	RR	F	40		17	RFLP PCR	601	565, 371	P. ridibundus
94	1193/17	RR	F	35		17	RFLP PCR	601	565, 371	P. ridibundus
95	1194/17	RR	F	34		17	RFLP PCR	601	565, 371	P. ridibundus
96	1195/17	RR	F	36		17	RFLP PCR	601	565, 371	P. ridibundus
97	1196/17	RR	F	31		17	RFLP PCR	601	565, 371	P. ridibundus
98	1210/17	RR	F	31		17	RFLP PCR	601	565, 371	P. ridibundus
99	1211/17	RR	F	35		17	RFLP PCR	601	565, 371	P. ridibundus
100	1212/17	RR	F/M	31		17	RFLP PCR	601	565, 371	P. ridibundus
101	1213/17	RR	F	33		17	RFLP PCR	601	565, 371	P. ridibundus
102	1214/17	RR	F	31		17	RFLP PCR	601	565, 371	P. ridibundus
103	1215/17	RR	F	30		17	RFLP PCR	601	565, 371	P. ridibundus
104	1216/17	RR	F	31		17	RFLP PCR	601	565, 371	P. ridibundus
105	1217/17	RR	F/M	31		17	RFLP PCR	601	565, 371	P. ridibundus
106	1218/17	RR	F	28		17	RFLP PCR	601	565, 371	P. ridibundus
107	1219/17	RR	F/M	31		17	RFLP PCR	601	565, 371	P. ridibundus
108	1220/17	RR	F	36		17	RFLP PCR	601	565, 371	P. ridibundus
109	1221/17	RR	F	31		17	RFLP PCR	601	565, 371	P. ridibundus
110	1222/17	RR	F	31		17	RFLP PCR	601	565, 371	P. ridibundus
111	1223/17	RR	F	31		17	RFLP PCR	601	565, 371	P. ridibundus
112	1224/17	RR	F	28		17	RFLP PCR	601	565, 371	P. ridibundus
113	596/26	RR	n/a	34		26	RFLP PCR	601	565, 371	P. ridibundus
114	597/26	RR	n/a	31		26	RFLP PCR	601	565, 371	P. ridibundus
115	598/26	RR	n/a	28		26	RFLP PCR	601	565, 371	P. ridibundus
116	599/26	RR	n/a	27		26	RFLP PCR	601	565, 371	P. ridibundus
117	612/26	RR	n/a	31		26	RFLP PCR	601	565, 371	P. ridibundus
118	613/26	RR	n/a	31		26	RFLP PCR	601	565, 371	P. ridibundus
119	614/26	RR	n/a	28		26	RFLP PCR	601	565, 371	P. ridibundus
120	615/26	RR	n/a	25		26	RFLP PCR	601	565, 371	P. ridibundus
121	698/26	RR	n/a	26		26	RFLP PCR	601	565, 371	P. ridibundus
122	699/26	RR	n/a	42		26	RFLP PCR	601	565, 371	P. ridibundus
123	700/26	RR	n/a	25		26	RFLP PCR	601	565, 371	P. ridibundus
124	701/26	RR	n/a	41		26	RFLP PCR	601	565, 371	P. ridibundus
125	702/26	RR	n/a	27		26	RFLP PCR	601	565, 371	P. ridibundus
126	703/26	RR	n/a	25		26	RFLP PCR	601	565, 371	P. ridibundus
127	704/26	RR	n/a	29		26	RFLP PCR	601	565, 371	P. ridibundus
128	705/26	RR	n/a	33		26	RFLP PCR	601	565, 371	P. ridibundus
129	706/26	RR	n/a	30		26	RFLP PCR	601	565, 371	P. ridibundus
130	707/26	RR	n/a	31		26	RFLP PCR	601	565, 371	P. ridibundus
131	772/26	RR	F	42		26	RFLP PCR	601	565, 371	P. ridibundus
132	773/26	RR	F/M	41		26	RFLP PCR	601	565, 371	P. ridibundus
133	1169/28	RR	F	31		28	RFLP PCR	601	565, 371	P. ridibundus
134	1170/28	RR	F	46		28	RFLP PCR	601	565, 371	P. ridibundus
135	1171/28	RR	F	45		28	RFLP PCR	601	565, 371	P. ridibundus
136	1172/28	RR	F	45		28	RFLP PCR	601	565, 371	P. ridibundus
137	1173/28	RR	F	28		28	RFLP PCR	601	565, 371	P. ridibundus
138	1174/28	RR	F	31		28	RFLP PCR	601	565, 371	P. ridibundus
139	1175/28	RR	F	38		28	RFLP PCR	601	565, 371	P. ridibundus
140	1176/28	RR	F	31		28	RFLP PCR	601	565, 371	P. ridibundus
141	1177/28	RR	F	31		28	RFLP PCR	601	565, 371	P. ridibundus
142	1178/28	RR	F	32		28	RFLP PCR	601	565, 371	P. ridibundus
143	1179/28	RR	F	38		28	RFLP PCR	601	565, 371	P. ridibundus
144	1180/28	RR	F	31		28	RFLP PCR	601	565, 371	P. ridibundus
145	1182/28	RR	F	31		28	RFLP PCR	601	565, 371	P. ridibundus
146	1183/28	RR	F	28		28	RFLP PCR	601	565, 371	P. ridibundus
147	1184/28	RR	F	35		28	RFLP PCR	601	565, 371	P. ridibundus
148	1185/28	RR	F	30		28	RFLP PCR	601	565, 371	P. ridibundus
149	1186/28	RR	F	28		28	RFLP PCR	601	565, 371	P. ridibundus
150	1187/28	RR	F	31		28	RFLP PCR	601	565, 371	P. ridibundus
151	1188/28	RR	F	28		28	RFLP PCR	601	565, 371	P. ridibundus
152	1189/28	RR	F	27		28	RFLP PCR	601	565, 371	P. ridibundus
153	791/29	RR	M	31		29	RFLP PCR	601	565, 371	P. ridibundus
154	792/29	RR	F	36		29	RFLP PCR	601	565, 371	P. ridibundus
155	793/29	RR	F	32		29	RFLP PCR	601	565, 371	P. ridibundus
156	794/29	RR	F	33		29	RFLP PCR	601	565, 371	P. ridibundus
157	795/29	RR	F	31		29	RFLP PCR	601	565, 371	P. ridibundus
158	796/29	RR	F	31		29	RFLP PCR	601	565, 371	P. ridibundus
159	889/29	RR	n/a	36		29	RFLP PCR	601	565, 371	P. ridibundus
160	890/29	RR	n/a	29		29	RFLP PCR	601	565, 371	P. ridibundus
161	891/29	RR	n/a	30		29	RFLP PCR	601	565, 371	P. ridibundus
162	892/29	RR	n/a	30		29	RFLP PCR	601	565, 371	P. ridibundus
163	893/29	RR	n/a	28		29	RFLP PCR	601	565, 371	P. ridibundus
164	894/29	RR	n/a	29		29	RFLP PCR	601	565, 371	P. ridibundus
165	895/29	RR	F	28		29	RFLP PCR	601	565, 371	P. ridibundus
166	896/29	RR	n/a	34		29	RFLP PCR	601	565, 371	P. ridibundus
167	897/29	RR	F	32		29	RFLP PCR	601	565, 371	P. ridibundus
168	898/29	RR	F	33		29	RFLP PCR	601	565, 371	P. ridibundus
169	899/29	RR	n/a	31		29	RFLP PCR	601	565, 371	P. ridibundus
170	900/29	RR	n/a	27		29	RFLP PCR	601	565, 371	P. ridibundus
171	901/29	RR	n/a	31		29	RFLP PCR	601	565, 371	P. ridibundus
172	902/29	RR	n/a	33		29	RFLP PCR	601	565, 371	P. ridibundus

## Sheet: Tab S3
Table S3. Tadpoles of Pelophylax perezi-grafi system used for CGH experiments. Chromosomal prepararations were made from cell homogenates containing gonad pairs from 1-4 individuals, depending on the gonad size. The number of the first individual from the left column was assigned as the sample number.
LP	Slide ID and folder no.	Genotype	Cross no.	Days of development	Gosner stage	Sex	ID	Genotype	Cross	Days of development	Gosner stage	Sex	ID	Genotype	Cross	Days of development	Gosner stage	Sex	ID	Genotype	Cross	Days of development	Gosner stage	Sex	Average of Gosner stage
1	577/18	PR	18	49	28	n/a	578/18	PR	18	49	28	n/a	579/18	PR	18	49	28	n/a	580/18	PR	18	49	28	n/a	28
2	844/18	PR	18	106	36	F	1267/18	PR	18	160	36	F	1271/18	PR	18	160	36	F							36
3	936/6	PR	6	116	33.5	F	1162/6	PR	6	149	34	F	1200/6	PR	6	149	33	F							33.5
4	1021/30	PR	30	131	40	F	1025/30	PR	30	131	40	F	1027/30	PR	30	131	40	F							40
5	1031/30	PR	30	131	42	F	1033/30	PR	30	131	42	F													42
6	1056/30	PR	30	131	39	F	1111/30	PR	30	143	39	F	1113/30	PR	30	143	39	F							39
7	1108/30	PR	30	143	44	F	1109/30	PR	30	143	44	F													44
8	1128/6	PR	6	143	39	F	1142/6	PR	6	148	39	F	1147/6	PR	6	148	39	F							39
9	1131/6	PR	6	143	36	F	1143/6	PR	6	148	36	F	1164/6	PR	6	149	36	F							36
10	1141/6	PR	6	143	41	F	1151/6	PR	6	148	41	F													41
11	1144/6	PR	6	148	43	F	1150/6	PR	6	148	43	F													43
12	1145/6	PR	6	148	40	F	1149/6	PR	6	148	40	F	1206/6	PR	6	149	39.5	F							39.8333
13	1146/6	PR	6	148	37	F	1152/6	PR	6	148	37	F	1207/6	PR	6	149	37	F							37
14	1148/6	PR	6	148	39	F	1202/6	PR	6	149	39	F	1203/6	PR	6	149	39	F							39
15	1163/6	PR	6	149	38	F	1166/6	PR	6	149	38	F	1204/6	PR	6	149	38	F							38
16	1165/6	PR	6	149	31	F	937/6	PR	6	116	31	F	1205/6	PR	6	149	32	F							31.3333
17	1167/6	PR	6	149	36	F	1168/6	PR	6	149	36	F	1197/6	PR	6	149	36	F							36
18	1199/6	PR	6	149	35	F	1201/6	PR	6	149	35	F	1208/6	PR	6	149	35	F							35
19	1263/18	PR	18	160	40	M	1391/18	PR	18	169	40	M													40
20	1264/18	PR	18	160	40	F	1387/18	PR	18	169	40	F													40
21	1269/18	PR	18	160	38	F	1388/18	PR	18	169	38	F	1389/18	PR	18	169	38	F							38
22	1304/12	PR	12	162	31	F	1307/12	PR	12	163	31	F	1309/12	PR	12	163	31	F	1314/12	PR	12	163	31	F	31
23	1306/12	PR	12	162	38	F	1313/12	PR	12	163	38	F	1308/12	PR	12	163	36	F							37.3333
24	1311/12	PR	12	163	34	F	1310/12	PR	12	163	32	F													33
25	818/24	PR	24	100	40	F	1157/24	PR	24	146	40	F													40
26	820/24	PR	24	100	38	F	1156/24	PR	24	146	37	F	1158/24	PR	24	146	38	F							37.6667
27	824/19	PR	19	105	41	F	942/19	PR	19	119	41	F													41
28	1010/19	PR	19	129	43	F	1011/19	PR	19	129	43	F													43
29	1013/19	PR	19	129	42	F	1017/19	PR	19	129	42	F													42
30	1154/24	PR	24	146	43	F																			43
31	1155/24	PR	24	146	45	F																			45
32	1159/24	PR	24	146	41	M																			41
33	1160/24	PR	24	146	41	F																			41

## Sheet: Tab S4
Table S4. Genomic composition of metaphase gonocytes in tadpoles and metaphase SSCs in adult males of Pelophylax grafi. Chromosomal spreads from the gonads were analyzed using comparative genomic hybridization (CGH). P, R chromosomes - number of P or R chromosomes in the metaphase plate; big / small P, R - number of big / small P or R chromosomes in the metaphase plate. Locality for adult males: …
Slide ID	Average days of development	Average Gosner stage	Cross no.	Picture ID	Total Chromosomal no.	P chromosomes	R chromosomes	Big P	Big R	Small P	Small R
TADPOLES
577/18	49	28	18	1_1	21	11	10	4	4	7	6
577/18	49	28	18	1_6	25	13	12	5	5	8	7
577/18	49	28	18	1_9	26	13	13	5	5	8	8
577/18	49	28	18	1_10	24	13	11	5	3	8	8
577/18	49	28	18	1_13	26	13	13	5	5	8	8
577/18	49	28	18	1_16	25	13	12	5	5	8	7
577/18	49	28	18	1_17	23	11	12	5	5	6	7
577/18	49	28	18	1_19	25	12	13	5	5	7	8
577/18	49	28	18	1_21	26	13	13	5	5	8	8
577/18	49	28	18	1_23	26	13	13	5	5	8	8
577/18	49	28	18	1_24	26	13	13	5	5	8	8
577/18	49	28	18	1_25	26	13	13	5	5	8	8
577/18	49	28	18	1_26	26	13	13	5	5	8	8
577/18	49	28	18	1_27	26	13	13	5	5	8	8
577/18	49	28	18	1_28	25	13	12	5	5	8	7
577/18	49	28	18	1_29	26	13	13	5	5	8	8
577/18	49	28	18	1_30	25	13	12	5	5	8	7
577/18	49	28	18	2_2	25	13	12	5	5	8	7
577/18	49	28	18	2_4	26	13	13	5	5	8	8
577/18	49	28	18	2_5	26	13	13	5	5	8	8
577/18	49	28	18	2_8	27	13	14	5	5	8	9
577/18	49	28	18	2_11	26	13	13	5	5	8	8
577/18	49	28	18	2_12	24	11	13	4	5	7	8
577/18	49	28	18	2_17	21	10	11	3	4	7	7
577/18	49	28	18	2_19	24	13	11	5	4	8	7
844/18	142	36	18	1_5	14	0	14	0	5	0	9
844/18	142	36	18	1_9	14	1	13	0	5	1	8
844/18	142	36	18	1_12	14	1	13	0	5	1	8
844/18	142	36	18	1_13	35	0	35	0	16	0	19
844/18	142	36	18	1_14	24	2	22	0	7	2	15
936/6	138	34	6	1_12	26	13	13	5	5	8	8
936/6	138	34	6	1_14	26	13	13	5	5	8	8
936/6	138	34	6	1_15	6	1	5	0	3	1	2
936/6	138	34	6	1_17	26	13	13	5	5	8	8
936/6	138	34	6	1_19	14	6	8	2	3	4	5
936/6	138	34	6	1_22	22	12	10	4	4	8	6
936/6	138	34	6	1_28	21	9	12	4	4	5	8
936/6	138	34	6	1_34	23	10	13	4	5	6	8
936/6	138	34	6	1_36	22	9	13	4	5	5	8
936/6	138	34	6	1_37	15	3	12	0	5	3	7
936/6	138	34	6	1_38	26	13	13	5	5	8	8
936/6	138	34	6	1_41	25	13	12	5	5	8	7
936/6	138	34	6	1_44	16	6	10	3	4	3	6
936/6	138	34	6	2_4	26	13	13	5	5	8	8
936/6	138	34	6	2_5	23	12	11	5	5	7	6
936/6	138	34	6	2_6	8	1	7	0	4	1	3
936/6	138	34	6	2_9	22	9	13	4	5	5	8
936/6	138	34	6	2_12	22	9	13	1	5	8	8
936/6	138	34	6	2_13	24	11	13	5	5	6	8
936/6	138	34	6	2_14	21	10	11	2	4	8	7
936/6	138	34	6	2_16	28	14	14	5	5	9	9
1021/30	131	40	30	1_2	13	1	12	0	4	1	8
1021/30	131	40	30	1_3	11	0	11	0	4	0	7
1021/30	131	40	30	1_4	14	1	13	0	5	1	8
1021/30	131	40	30	1_8	9	3	6	0	1	3	5
1021/30	131	40	30	1_11	24	11	13	2	5	9	8
1021/30	131	40	30	1_16	23	10	13	4	5	6	8
1021/30	131	40	30	1_17	20	7	13	3	5	4	8
1021/30	131	40	30	1_19	20	7	13	1	5	6	8
1021/30	131	40	30	1_20	15	4	11	1	5	3	6
1021/30	131	40	30	1_22	13	0	13	0	5	0	8
1021/30	131	40	30	1_23	14	1	13	0	5	1	8
1021/30	131	40	30	1_24	15	1	14	0	5	1	9
1021/30	131	40	30	1_31	14	2	12	0	5	2	7
1021/30	131	40	30	1_34	21	8	13	2	5	6	8
1021/30	131	40	30	1_44	26	13	13	5	5	8	8
1021/30	131	40	30	1_46	25	11	14	4	5	7	9
1021/30	131	40	30	2_4	25	12	13	5	5	7	8
1021/30	131	40	30	2_5	14	1	13	0	5	1	8
1021/30	131	40	30	2_6	14	1	13	0	5	1	8
1021/30	131	40	30	2_8	8	2	6	0	4	2	2
1021/30	131	40	30	2_9	30	15	15	5	5	10	10
1021/30	131	40	30	2_14	26	13	13	5	5	8	8
1021/30	131	40	30	2_18	11	0	11	0	3	0	8
1021/30	131	40	30	2_23	12	7	5	2	0	5	5
1021/30	131	40	30	2_24	9	4	5	1	2	3	3
1021/30	131	40	30	2_25	17	6	11	2	4	4	7
1031/30	131	42	30	2_3	22	8	14	4	5	4	9
1031/30	131	42	30	2_6	20	8	12	3	5	5	7
1031/30	131	42	30	2_8	23	12	11	5	5	7	6
1031/30	131	42	30	2_13	14	2	12	0	6	2	6
1031/30	131	42	30	2_17	4	0	4	0	2	0	2
1031/30	131	42	30	2_21	21	8	13	4	5	4	8
1031/30	131	42	30	2_22	14	1	13	0	5	1	8
1031/30	131	42	30	2_25	27	12	15	5	6	7	9
1031/30	131	42	30	2_27	17	1	16	0	5	1	11
1031/30	131	42	30	2_31	26	12	14	5	6	7	8
1056/30	139	39	30	1_5	16	0	16	0	9	0	7
1056/30	139	39	30	1_8	14	5	9	2	2	3	7
1056/30	139	39	30	1_11	26	13	13	5	5	8	8
1056/30	139	39	30	1_16	12	4	8	2	2	2	6
1056/30	139	39	30	1_19	23	10	13	5	5	5	8
1056/30	139	39	30	1_25	12	4	8	1	3	3	5
1056/30	139	39	30	1_26	24	12	12	4	4	8	8
1056/30	139	39	30	1_27	5	0	5	0	3	0	2
1056/30	139	39	30	1_29	6	1	5	0	1	1	4
1056/30	139	39	30	1_32	20	7	13	2	5	5	8
1056/30	139	39	30	1_34	13	0	13	0	5	0	8
1108/30	143	44	30	1_2	10	0	10	0	3	0	7
1108/30	143	44	30	1_4	22	10	12	3	4	7	8
1108/30	143	44	30	1_5	21	6	15	1	6	5	9
1108/30	143	44	30	1_7	13	0	13	0	5	0	8
1108/30	143	44	30	1_8	25	11	14	5	5	6	9
1108/30	143	44	30	1_9	18	5	13	0	5	5	8
1108/30	143	44	30	1_18	24	11	13	4	5	7	8
1108/30	143	44	30	1_19	13	0	13	0	5	0	8
1108/30	143	44	30	1_20	22	9	13	2	4	7	9
1128/6	146	39	6	1_7	26	13	13	5	5	8	8
1128/6	146	39	6	1_10	26	13	13	8	8	5	5
1128/6	146	39	6	1_15	18	9	9	5	3	4	6
1128/6	146	39	6	1_17	9	3	6	2	1	1	5
1128/6	146	39	6	1_18	9	2	7	1	4	1	3
1128/6	146	39	6	1_20	20	7	13	4	5	3	8
1128/6	146	39	6	2_2	13	6	7	2	2	4	5
1128/6	146	39	6	2_3	24	12	12	5	5	7	7
1128/6	146	39	6	2_14	20	7	13	3	5	4	8
1128/6	146	39	6	2_18	13	6	7	2	3	4	4
1128/6	146	39	6	2_19	25	12	13	4	5	8	8
1128/6	146	39	6	2_21	26	13	13	5	5	8	8
1128/6	146	39	6	2_22	25	11	14	4	5	7	9
1128/6	146	39	6	2_25	26	13	13	5	5	8	8
1128/6	146	39	6	2_28	26	13	13	5	5	8	8
1128/6	146	39	6	2_29	18	5	13	0	5	5	8
1128/6	146	39	6	2_32	25	12	13	5	5	7	8
1128/6	146	39	6	2_36	10	6	4	3	0	3	4
1128/6	146	39	6	2_38	17	4	13	1	5	3	8
1128/6	146	39	6	2_42	18	6	12	2	5	4	7
1128/6	146	39	6	2_44	25	13	12	5	4	8	8
1128/6	146	39	6	2_45	26	13	13	5	5	8	8
1128/6	146	39	6	2_49	24	11	13	4	5	7	8
1128/6	146	39	6	2_51	23	12	11	6	5	6	6
1128/6	146	39	6	2_53	10	3	7	1	5	2	2
1131/6	147	36	6	1_8	10	6	4	2	1	4	3
1131/6	147	36	6	1_9	14	2	12	1	4	1	8
1131/6	147	36	6	1_11	25	12	13	4	5	8	8
1131/6	147	36	6	1_14	15	4	11	1	4	3	7
1131/6	147	36	6	1_16	10	5	5	2	3	3	2
1131/6	147	36	6	1_18	23	11	12	5	5	6	7
1131/6	147	36	6	1_19	24	11	13	5	5	6	8
1131/6	147	36	6	1_20	24	11	13	3	5	8	8
1131/6	147	36	6	1_21	16	9	7	4	4	5	3
1131/6	147	36	6	2_2	25	12	13	5	5	7	8
1131/6	147	36	6	2_9	20	8	12	3	5	5	7
1131/6	147	36	6	2_14	14	7	7	2	3	5	4
1131/6	147	36	6	2_15	25	12	13	5	4	7	9
1131/6	147	36	6	2_16	17	7	10	4	3	3	7
1131/6	147	36	6	2_19	9	3	6	1	4	2	2
1131/6	147	36	6	2_20	25	12	13	4	5	8	8
1131/6	147	36	6	2_25	16	3	13	0	5	3	8
1131/6	147	36	6	2_28	22	8	14	4	5	4	9
1131/6	147	36	6	2_29	21	7	14	3	6	4	8
1141/6	146	41	6	1_10	26	13	13	5	5	8	8
1141/6	146	41	6	1_12	24	11	13	5	5	6	8
1141/6	146	41	6	1_14	10	2	8	1	3	1	5
1141/6	146	41	6	1_22	12	0	12	0	5	0	7
1141/6	146	41	6	1_24	24	11	13	5	5	6	8
1141/6	146	41	6	1_28	26	13	13	5	5	8	8
1141/6	146	41	6	1_30	25	12	13	5	5	7	8
1141/6	146	41	6	1_34	16	6	10	2	2	4	8
1141/6	146	41	6	1_42	19	6	13	3	5	3	8
1141/6	146	41	6	1_43	9	4	5	1	2	3	3
1141/6	146	41	6	1_44	23	12	11	5	4	7	7
1141/6	146	41	6	1_48	20	7	13	3	5	4	8
1141/6	146	41	6	1_50	28	0	28	0	12	0	16
1141/6	146	41	6	1_55	26	13	13	5	5	8	8
1141/6	146	41	6	1_58	6	5	1	2	0	3	1
1141/6	146	41	6	1_63	13	7	6	3	2	4	4
1141/6	146	41	6	1_65	23	11	12	3	4	8	8
1141/6	146	41	6	1_74	24	11	13	3	4	8	9
1141/6	146	41	6	2_4	13	0	13	0	5	0	8
1144/6	148	43	6	1_16	7	2	5	0	2	2	3
1144/6	148	43	6	1_22	37	12	25	2	9	10	16
1144/6	148	43	6	1_24	6	4	2	3	0	1	2
1144/6	148	43	6	1_26	24	11	13	3	5	8	8
1144/6	148	43	6	1_32	26	13	13	5	5	8	8
1144/6	148	43	6	1_39	24	11	13	3	5	8	8
1144/6	148	43	6	1_43	26	13	13	5	5	8	8
1144/6	148	43	6	2_15	11	7	4	4	1	3	3
1144/6	148	43	6	2_28	13	2	11	0	5	2	6
1144/6	148	43	6	2_33	24	11	13	4	5	7	8
1144/6	148	43	6	2_35	18	5	13	0	5	5	8
1145/6	148	40	6	1_3	26	13	13	5	5	8	8
1145/6	148	40	6	1_12	22	10	12	5	5	5	7
1145/6	148	40	6	1_15	21	9	12	3	5	6	7
1145/6	148	40	6	1_24	25	12	13	5	5	7	8
1145/6	148	40	6	1_26	22	9	13	3	5	6	8
1145/6	148	40	6	1_28	11	5	6	3	3	2	3
1145/6	148	40	6	2_8	26	13	13	5	5	8	8
1145/6	148	40	6	2_10	22	9	13	3	5	6	8
1145/6	148	40	6	2_15	22	10	12	4	4	6	8
1145/6	148	40	6	2_18	27	13	14	5	5	8	9
1145/6	148	40	6	2_20	23	10	13	3	5	7	8
1145/6	148	40	6	2_28	20	10	10	4	3	6	7
1145/6	148	40	6	2_30	23	11	12	4	4	7	8
1146/6	148	37	6	1_1	15	6	9	4	5	2	4
1146/6	148	37	6	1_2	18	5	13	2	5	3	8
1146/6	148	37	6	1_3	21	8	13	2	5	6	8
1146/6	148	37	6	1_12	23	10	13	4	5	6	8
1146/6	148	37	6	1_14	26	13	13	5	5	8	8
1148/6	149	39	6	2_5	16	0	16	0	6	0	10
1148/6	149	39	6	2_6	14	1	13	0	5	1	8
1148/6	149	39	6	2_7	14	1	13	0	5	1	8
1148/6	149	39	6	2_12	26	13	13	5	5	8	8
1148/6	149	39	6	2_22	19	7	12	2	5	5	7
1148/6	149	39	6	2_25	26	13	13	5	5	8	8
1148/6	149	39	6	2_27	22	9	13	4	5	5	8
1148/6	149	39	6	2_31	24	11	13	5	5	6	8
1148/6	149	39	6	2_32	21	9	12	4	4	5	8
1148/6	149	39	6	2_33	14	1	13	0	5	1	8
1148/6	149	39	6	2_34	14	1	13	0	5	1	8
1163/6	149	38	6	1_14	12	1	11	0	4	1	7
1165/6	138	31	6	1_6	26	13	13	5	5	8	8
1165/6	138	31	6	1_10	32	16	16	6	6	10	10
1165/6	138	31	6	1_12	26	13	13	5	5	8	8
1165/6	138	31	6	1_14	10	4	6	3	4	1	2
1165/6	138	31	6	2_1	25	12	13	5	5	7	8
1165/6	138	31	6	2_5	24	11	13	5	5	6	8
1165/6	138	31	6	2_16	26	13	13	5	5	8	8
1165/6	138	31	6	2_17	25	12	13	4	5	8	8
1165/6	138	31	6	2_21	22	9	13	3	5	6	8
1165/6	138	31	6	2_22	18	10	8	5	4	5	4
1165/6	138	31	6	2_29	26	13	13	5	5	8	8
1167/6	149	36	6	1_5	15	3	12	0	4	3	8
1167/6	149	36	6	1_11	18	6	12	2	5	4	7
1167/6	149	36	6	1_15	26	13	13	5	5	8	8
1167/6	149	36	6	1_17	25	11	14	4	5	7	9
1167/6	149	36	6	1_23	22	9	13	2	5	7	8
1167/6	149	36	6	1_25	24	13	11	5	5	8	6
1167/6	149	36	6	1_29	24	10	14	4	5	6	9
1167/6	149	36	6	1_30	17	8	9	3	5	5	4
1167/6	149	36	6	1_34	22	9	13	5	5	4	8
1167/6	149	36	6	1_35	13	4	9	2	5	2	4
1167/6	149	36	6	1_36	18	9	9	3	4	6	5
1167/6	149	36	6	1_37	24	11	13	5	5	6	8
1167/6	149	36	6	2_5	25	12	13	5	5	7	8
1167/6	149	36	6	2_9	23	10	13	4	5	6	8
1167/6	149	36	6	2_16	23	10	13	5	5	5	8
1167/6	149	36	6	2_19	25	12	13	5	5	7	8
1167/6	149	36	6	2_21	20	8	12	4	4	4	8
1167/6	149	36	6	2_22	26	12	14	5	5	7	9
1199/6	149	35	6	1_5	26	13	13	5	5	8	8
1199/6	149	35	6	1_9	23	11	12	4	5	7	7
1199/6	149	35	6	1_10	17	7	10	2	4	5	6
1199/6	149	35	6	1_11	23	10	13	5	5	5	8
1199/6	149	35	6	1_20	26	13	13	5	5	8	8
1199/6	149	35	6	1_22	30	5	25	1	8	4	17
1126/18	165	40	18	1_1	9	0	9	0	4	0	5
1126/18	165	40	18	1_2	19	2	17	0	6	2	11
1126/18	165	40	18	1_4	26	13	13	5	5	8	8
1126/18	165	40	18	1_7	14	0	14	0	5	0	9
1126/18	165	40	18	1_9	13	0	13	0	5	0	8
1126/18	165	40	18	1_11	7	0	7	0	3	0	4
1126/18	165	40	18	1_14	12	0	12	0	8	0	4
1126/18	165	40	18	1_17	13	1	12	0	5	1	7
1126/18	165	40	18	1_18	13	1	12	0	5	1	7
1126/18	165	40	18	1_19	19	8	11	4	4	4	7
1126/18	165	40	18	1_20	13	0	13	0	6	0	7
1126/18	165	40	18	1_22	9	1	8	0	3	1	5
1264/18	165	40	18	1_5	12	0	12	0	5	0	7
1264/18	165	40	18	1_13	10	0	10	0	5	0	5
1264/18	165	40	18	1_14	9	0	9	0	5	0	4
1264/18	165	40	18	1_17	25	12	13	5	5	7	8
1264/18	165	40	18	1_19	10	3	7	0	3	3	4
1264/18	165	40	18	1_25	25	12	13	5	5	7	8
1264/18	165	40	18	1_31	13	1	12	0	5	1	7
1264/18	165	40	18	1_32	13	1	12	0	4	1	8
1264/18	165	40	18	1_33	14	1	13	0	5	1	8
1264/18	165	40	18	1_34	14	1	13	0	5	1	8
1264/18	165	40	18	1_37	13	0	13	0	5	0	8
1264/18	165	40	18	1_38	28	2	26	0	10	2	16
1269/18	166	38	18	1_4	26	0	26	0	10	0	16
1269/18	166	38	18	1_5	14	1	13	0	5	1	8
1269/18	166	38	18	1_8	13	0	13	0	4	0	9
1269/18	166	38	18	1_12	14	1	13	0	5	1	8
1269/18	166	38	18	1_13	16	6	10	2	4	4	6
1269/18	166	38	18	1_17	12	0	12	0	5	0	7
1269/18	166	38	18	1_18	14	1	13	0	5	1	8
1269/18	166	38	18	1_20	23	0	23	0	9	0	14
1269/18	166	38	18	1_22	13	0	13	0	5	0	8
1269/18	166	38	18	1_24	12	0	12	0	5	0	7
1269/18	166	38	18	1_25	13	1	12	0	5	1	7
1269/18	166	38	18	1_26	13	1	12	0	5	1	7
1269/18	166	38	18	1_27	19	8	11	5	3	3	8
1269/18	166	38	18	1_28	11	1	10	0	4	1	6
1269/18	166	38	18	1_32	14	1	13	0	5	1	8
1269/18	166	38	18	1_35	22	0	22	0	10	0	12
1304/12	163	31	12	1_6	26	13	13	5	5	8	8
1304/12	163	31	12	1_10	26	13	13	5	5	8	8
1304/12	163	31	12	1_12	25	13	12	5	4	8	8
1304/12	163	31	12	1_14	24	12	12	5	5	7	7
1304/12	163	31	12	1_18	26	12	14	6	5	6	9
1304/12	163	31	12	1_24	24	11	13	5	5	6	8
1304/12	163	31	12	1_29	25	13	12	5	5	8	7
1304/12	163	31	12	1_30	17	7	10	3	3	4	7
1304/12	163	31	12	1_31	23	10	13	4	5	6	8
1304/12	163	31	12	1_32	23	10	13	5	5	5	8
1304/12	163	31	12	1_33	23	10	13	5	4	5	9
1304/12	163	31	12	1_37	25	12	13	5	5	7	8
1304/12	163	31	12	1_38	25	11	14	5	5	6	9
1304/12	163	31	12	1_41	25	12	13	4	5	8	8
1304/12	163	31	12	1_45	10	2	8	2	3	0	5
1304/12	163	31	12	1_50	27	8	19	5	7	3	12
1304/12	163	31	12	1_53	17	4	13	3	5	1	8
1304/12	163	31	12	1_54	7	1	6	1	3	0	3
1304/12	163	31	12	1_56	20	10	10	3	3	7	7
1304/12	163	31	12	1_58	26	13	13	5	5	8	8
1304/12	163	31	12	1_59	26	13	13	5	5	8	8
1304/12	163	31	12	1_66	14	7	7	3	4	4	3
1304/12	163	31	12	2_2	19	9	10	5	5	4	5
1304/12	163	31	12	2_4	23	10	13	5	5	5	8
1304/12	163	31	12	2_7	25	12	13	5	5	7	8
1304/12	163	31	12	2_11	25	12	13	5	5	7	8
1304/12	163	31	12	2_12	14	5	9	2	2	3	7
1304/12	163	31	12	2_14	28	13	15	5	5	8	10
1304/12	163	31	12	2_26	18	8	10	2	5	6	5
1304/12	163	31	12	2_33	13	7	6	3	4	4	2
1304/12	163	31	12	2_37	25	12	13	5	5	7	8
1304/12	163	31	12	2_39	16	9	7	5	1	4	6
1304/12	163	31	12	2_42	25	12	13	5	4	7	9
1304/12	163	31	12	2_62	21	8	13	3	4	5	9
1304/12	163	31	12	2_65	15	8	7	4	2	4	5
1304/12	163	31	12	2_66	24	11	13	5	5	6	8
1304/12	163	31	12	2_70	24	11	13	5	5	6	8
1306/12	163	37	12	2_8	26	13	13	5	4	8	9
1306/12	163	37	12	2_12	26	13	13	5	5	8	8
1306/12	163	37	12	2_13	26	13	13	5	5	8	8
1306/12	163	37	12	2_14	18	7	11	2	5	5	6
1306/12	163	37	12	2_16	24	11	13	5	5	6	8
1306/12	163	37	12	2_20	27	13	14	5	5	8	9
1306/12	163	37	12	2_22	25	12	13	5	5	7	8
1306/12	163	37	12	2_23	25	12	13	5	6	7	7
1306/12	163	37	12	2_52	25	13	12	5	5	8	7
1306/12	163	37	12	2_55	16	9	7	2	3	7	4
1306/12	163	37	12	2_57	21	9	12	5	4	4	8
1306/12	163	37	12	2_60	25	13	12	5	5	8	7
1306/12	163	37	12	2_61	16	8	8	3	4	5	4
1306/12	163	37	12	2_69	26	13	13	5	5	8	8
1306/12	163	37	12	2_73	21	9	12	5	5	4	7
1306/12	163	37	12	2_81	26	13	13	5	5	8	8
1306/12	163	37	12	2_84	24	12	12	5	3	7	9
1306/12	163	37	12	2_85	25	13	12	5	5	8	7
1306/12	163	37	12	2_89	26	13	13	5	5	8	8
1306/12	163	37	12	2_91	23	10	13	4	4	6	9
1306/12	163	37	12	2_92	29	13	16	5	6	8	10
1311/12	163	33	12	1_22	18	10	8	4	3	6	5
1311/12	163	33	12	1_23	28	13	15	5	5	8	10
1311/12	163	33	12	1_28	19	10	9	4	4	6	5
1311/12	163	33	12	1_33	26	13	13	5	5	8	8
1311/12	163	33	12	1_35	15	6	9	3	4	3	5
1311/12	163	33	12	1_41	14	6	8	3	2	3	6
1311/12	163	33	12	1_44	26	13	13	4	5	9	8
1311/12	163	33	12	1_48	14	4	10	1	4	3	6
1311/12	163	33	12	1_52	17	9	8	4	4	5	4
1311/12	163	33	12	1_54	21	8	13	2	5	6	8
1311/12	163	33	12	1_57	25	13	12	5	5	8	7
1311/12	163	33	12	1_58	17	8	9	1	4	7	5
1311/12	163	33	12	1_63	23	11	12	5	5	6	7
1311/12	163	33	12	1_65	14	7	7	2	3	5	4
1311/12	163	33	12	2_5	14	1	13	0	5	1	8
1311/12	163	33	12	2_16	20	9	11	3	4	6	7
1311/12	163	33	12	2_17	19	6	13	1	5	5	8
1311/12	163	33	12	2_25	25	11	14	4	5	7	9
1311/12	163	33	12	2_27	24	12	12	5	5	7	7
818/24	123	40	24	1_4	14	1	13	0	5	1	8
818/24	123	40	24	1_5	14	1	13	0	5	1	8
818/24	123	40	24	1_13	25	13	12	5	5	8	7
818/24	123	40	24	1_28	23	10	13	4	5	6	8
818/24	123	40	24	1_29	13	0	13	0	5	0	8
818/24	123	40	24	1_32	24	12	12	5	5	7	7
818/24	123	40	24	1_47	10	0	10	0	3	0	7
818/24	123	40	24	1_76	23	10	13	4	5	6	8
818/24	123	40	24	1_77	13	1	12	0	5	1	7
818/24	123	40	24	1_81	21	7	14	2	5	5	9
818/24	123	40	24	1_123	23	13	10	5	5	8	5
818/24	123	40	24	1_150	14	1	13	0	5	1	8
818/24	123	40	24	1_162	15	1	14	0	6	1	8
818/24	123	40	24	1_170	12	0	12	0	5	0	7
820/24	131	38	24	1_20	15	2	13	1	5	1	8
820/24	131	38	24	1_25	16	3	13	1	5	2	8
820/24	131	38	24	1_26	13	3	10	0	4	3	6
820/24	131	38	24	1_27	17	4	13	1	5	3	8
820/24	131	38	24	1_48	15	1	14	0	6	1	8
820/24	131	38	24	1_52	8	0	8	0	1	0	7
820/24	131	38	24	1_54	14	1	13	0	5	1	8
820/24	131	38	24	1_55	13	0	13	0	5	0	8
820/24	131	38	24	1_62	19	9	10	3	3	6	7
820/24	131	38	24	1_68	15	1	14	0	5	1	9
820/24	131	38	24	1_70	23	10	13	5	5	5	8
820/24	131	38	24	1_74	12	0	12	0	5	0	7
820/24	131	38	24	1_75	14	1	13	0	5	1	8
820/24	131	38	24	1_78	22	10	12	5	5	5	7
820/24	131	38	24	1_88	15	1	14	0	5	1	9
820/24	131	38	24	1_89	14	1	13	0	5	1	8
820/24	131	38	24	1_94	14	1	13	0	5	1	8
820/24	131	38	24	1_104	14	1	13	0	5	1	8
824/19	112	41	19	1_14	22	9	13	4	5	5	8
824/19	112	41	19	1_23	24	11	13	4	5	7	8
824/19	112	41	19	1_24	26	13	13	5	5	8	8
824/19	112	41	19	1_27	23	10	13	4	5	6	8
824/19	112	41	19	1_37	26	13	13	5	5	8	8
824/19	112	41	19	1_48	20	7	13	2	5	5	8
824/19	112	41	19	1_49	24	11	13	5	5	6	8
824/19	112	41	19	1_50	22	9	13	3	5	6	8
824/19	112	41	19	1_51	23	10	13	5	5	5	8
824/19	112	41	19	1_56	26	13	13	5	5	8	8
824/19	112	41	19	1_70	25	12	13	5	5	7	8
824/19	112	41	19	1_71	26	13	13	5	5	8	8
824/19	112	41	19	1_72	25	12	13	4	5	8	8
824/19	112	41	19	1_75	26	13	13	5	5	8	8
824/19	112	41	19	1_79	20	7	13	3	5	4	8
824/19	112	41	19	1_82	26	13	13	5	5	8	8
824/19	112	41	19	1_84	23	10	13	4	5	6	8
824/19	112	41	19	1_92	25	12	13	4	5	8	8
824/19	112	41	19	1_97	24	11	13	4	5	7	8
1010/19	129	43	19	1_3	16	3	13	1	5	2	8
1010/19	129	43	19	1_9	12	0	12	0	4	0	8
1010/19	129	43	19	1_14	20	9	11	5	5	4	6
1010/19	129	43	19	1_18	21	8	13	4	5	4	8
1013/19	129	42	19	1_5	25	12	13	6	5	6	8
1013/19	129	42	19	1_10	18	7	11	2	4	5	7
1013/19	129	42	19	1_11	9	0	9	0	3	0	6
1013/19	129	42	19	1_13	26	13	13	5	5	8	8
1013/19	129	42	19	1_20	21	8	13	3	5	5	8
1013/19	129	42	19	1_26	25	12	13	5	5	7	8
1013/19	129	42	19	1_32	14	1	13	0	5	1	8
1013/19	129	42	19	1_34	21	8	13	3	5	5	8
1013/19	129	42	19	1_40	20	7	13	2	5	5	8
1013/19	129	42	19	1_41	24	11	13	5	5	6	8
1154/24	146	43	24	1_12	14	1	13	0	5	1	8
1154/24	146	43	24	1_14	14	1	13	0	5	1	8
1154/24	146	43	24	1_16	14	1	13	0	5	1	8
1154/24	146	43	24	1_17	8	0	8	0	2	0	6
1154/24	146	43	24	1_19	14	1	13	0	5	1	8
1154/24	146	43	24	1_20	9	0	9	0	3	0	6
1154/24	146	43	24	1_32	19	6	13	2	5	4	8
1154/24	146	43	24	1_33	11	1	10	0	5	1	5
1154/24	146	43	24	1_34	14	1	13	0	5	1	8
1154/24	146	43	24	1_35	13	0	13	0	5	0	8
1154/24	146	43	24	1_39	14	1	13	0	5	1	8
1154/24	146	43	24	1_56	23	2	21	0	7	2	14
1154/24	146	43	24	1_57	14	0	14	0	6	0	8
1154/24	146	43	24	1_59	11	1	10	0	3	1	7
1154/24	146	43	24	1_64	14	1	13	0	5	1	8
1155/24	146	45	24	1_14	13	1	12	0	4	1	8
1155/24	146	45	24	1_17	26	13	13	5	5	8	8
1155/24	146	45	24	1_23	15	2	13	0	5	2	8
1155/24	146	45	24	1_25	11	1	10	0	3	1	7
1155/24	146	45	24	1_27	14	1	13	0	5	1	8
1155/24	146	45	24	1_31	14	2	12	0	5	2	7
1155/24	146	45	24	1_34	12	1	11	0	4	1	7
1155/24	146	45	24	1_36	14	1	13	0	5	1	8
1155/24	146	45	24	1_42	14	1	13	0	5	1	8
1160/24	146	41	24	1_25	15	0	15	0	5	0	10
1160/24	146	41	24	1_43	11	0	11	0	5	0	6
1160/24	146	41	24	1_75	13	0	13	0	5	0	8
1160/24	146	41	24	1_83	9	1	8	0	3	1	5
1160/24	146	41	24	1_91	14	0	14	0	5	0	9
1160/24	146	41	24	1_94	28	2	26	0	10	2	16
1160/24	146	41	24	1_96	12	0	12	0	4	0	8
1160/24	146	41	24	1_104	23	10	13	2	5	8	8
ADULTS			Locality
509/T2/22	n/a	Adult M	Montpellier	1_1	25	0	25	0	10	0	15
509/T2/22	n/a	Adult M	Montpellier	1_5	26	0	26	0	10	0	16
509/T2/22	n/a	Adult M	Montpellier	1_8	25	0	25	0	9	0	16
509/T2/22	n/a	Adult M	Montpellier	1_9	13	0	13	0	5	0	8
509/T2/22	n/a	Adult M	Montpellier	1_10	26	0	26	0	10	0	16
509/T2/22	n/a	Adult M	Montpellier	1_12	13	0	13	0	5	0	8
509/T2/22	n/a	Adult M	Montpellier	1_13	13	0	13	0	5	0	8
509/T2/22	n/a	Adult M	Montpellier	1_19	26	0	26	0	10	0	16
509/T2/22	n/a	Adult M	Montpellier	1_21	14	0	14	0	5	0	9
509/T2/22	n/a	Adult M	Montpellier	1_36	24	0	24	0	10	0	14
515/T2/22	n/a	Adult M	Montpellier	1_1	25	0	25	0	10	0	15
515/T2/22	n/a	Adult M	Montpellier	1_2	26	0	26	0	10	0	16
515/T2/22	n/a	Adult M	Montpellier	1_6	29	3	26	1	10	2	16
515/T2/22	n/a	Adult M	Montpellier	1_9	26	0	26	0	10	0	16
515/T2/22	n/a	Adult M	Montpellier	1_13	26	2	24	0	9	2	15
515/T2/22	n/a	Adult M	Montpellier	1_16	36	12	24	3	10	9	14
515/T2/22	n/a	Adult M	Montpellier	1_19	16	1	15	0	9	1	6
515/T2/22	n/a	Adult M	Montpellier	1_20	25	1	24	0	10	1	14
515/T2/22	n/a	Adult M	Montpellier	1_24	26	0	26	0	10	0	16
515/T2/22	n/a	Adult M	Montpellier	1_27	25	0	25	0	10	0	15
515/T2/22	n/a	Adult M	Montpellier	1_32	25	0	25	0	10	0	15
515/T2/22	n/a	Adult M	Montpellier	1_34	25	0	25	0	10	0	15
515/T2/22	n/a	Adult M	Montpellier	1_36	26	0	26	0	10	0	16
515/T2/22	n/a	Adult M	Montpellier	1_38	26	0	26	0	10	0	16
515/T2/22	n/a	Adult M	Montpellier	1_39	19	0	19	0	8	0	11
515/T2/22	n/a	Adult M	Montpellier	1_40	35	9	26	3	10	6	16
515/T2/22	n/a	Adult M	Montpellier	1_41	26	0	26	0	10	0	16
515/T2/22	n/a	Adult M	Montpellier	1_42	26	0	26	0	10	0	16
515/T2/22	n/a	Adult M	Montpellier	1_43	17	2	15	0	6	2	9
515/T2/22	n/a	Adult M	Montpellier	1_50	25	0	25	0	9	0	16
515/T2/22	n/a	Adult M	Montpellier	1_52	26	0	26	0	10	0	16
545/T1/22	n/a	Adult M	Salagou	1_1	25	0	25	0	9	0	16
545/T1/22	n/a	Adult M	Salagou	1_3	26	0	26	0	10	0	16
545/T1/22	n/a	Adult M	Salagou	1_7	26	0	26	0	10	0	16
545/T1/22	n/a	Adult M	Salagou	1_8	26	0	26	0	10	0	16
545/T1/22	n/a	Adult M	Salagou	1_13	26	0	26	0	10	0	16
545/T1/22	n/a	Adult M	Salagou	1_14	26	0	26	0	10	0	16
545/T1/22	n/a	Adult M	Salagou	1_18	26	0	26	0	10	0	16
545/T1/22	n/a	Adult M	Salagou	1_19	26	0	26	0	10	0	16
545/T1/22	n/a	Adult M	Salagou	1_20	25	0	25	0	10	0	15
545/T1/22	n/a	Adult M	Salagou	1_21	26	0	26	0	10	0	16
545/T1/22	n/a	Adult M	Salagou	1_25	26	0	26	0	10	0	16
545/T1/22	n/a	Adult M	Salagou	1_29	25	0	25	0	10	0	15
545/T1/22	n/a	Adult M	Salagou	1_30	26	0	26	0	10	0	16
545/T1/22	n/a	Adult M	Salagou	1_32	26	0	26	0	10	0	16
545/T1/22	n/a	Adult M	Salagou	1_33	26	0	26	0	10	0	16
545/T1/22	n/a	Adult M	Salagou	1_34	25	0	25	0	10	0	15
545/T1/22	n/a	Adult M	Salagou	1_35	26	0	26	0	10	0	16
545/T1/22	n/a	Adult M	Salagou	1_44	26	0	26	0	10	0	16
545/T1/22	n/a	Adult M	Salagou	1_46	26	0	26	0	10	0	16
545/T1/22	n/a	Adult M	Salagou	1_48	26	0	26	0	10	0	16
545/T1/22	n/a	Adult M	Salagou	1_50	26	0	26	0	10	0	16
545/T1/22	n/a	Adult M	Salagou	1_61	26	0	26	0	10	0	16
545/T1/22	n/a	Adult M	Salagou	1_65	20	0	20	0	10	0	10
545/T1/22	n/a	Adult M	Salagou	1_71	26	0	26	0	10	0	16
546/T1/22	n/a	Adult M	Salagou	1_7	20	0	20	0	10	0	10
546/T1/22	n/a	Adult M	Salagou	1_13	22	0	22	0	10	0	12
546/T1/22	n/a	Adult M	Salagou	1_14	13	0	13	0	5	0	8
546/T1/22	n/a	Adult M	Salagou	1_20	13	0	13	0	5	0	8
546/T1/22	n/a	Adult M	Salagou	1_22	13	0	13	0	5	0	8
546/T1/22	n/a	Adult M	Salagou	1_25	20	0	20	0	9	0	11
546/T1/22	n/a	Adult M	Salagou	1_26	12	0	12	0	5	0	7
546/T1/22	n/a	Adult M	Salagou	1_29	25	0	25	0	10	0	15
546/T1/22	n/a	Adult M	Salagou	1_6	44	0	44	0	16	0	28

## Sheet: Tab S5
Table S5. Ploidy levels and genomic composition of metaphase gonocytes in tadpoles and metaphase SSCs in adult males of Pelophylax grafi.
Slide ID	Cross no.	Average Gosner stage	Ploidy	Genome type	Number of metaphase plates	Sum per individual	Percentage per individual
TADPOLES
1010/19	19	43	1N	R	1	4	25
1010/19	19	43	hypodiploid	RP	3	4	75
1013/19	19	42	1N	RP	1	9	11.11
1013/19	19	42	2N	RP	4	9	44.44
1013/19	19	42	hypodiploid	RP	4	9	44.44
1021/30	30	40	1N	R	3	23	13.04
1021/30	30	40	1N	RP	7	23	30.43
1021/30	30	40	2N	RP	5	23	21.74
1021/30	30	40	hypodiploid	RP	7	23	30.43
1021/30	30	40	hypotriploid	RP	1	23	4.35
1031/30	30	42	1N	RP	2	9	22.22
1031/30	30	42	2N	RP	2	9	22.22
1031/30	30	42	hypodiploid	RP	5	9	55.56
1056/30	30	39	1N	R	1	9	11.11
1056/30	30	39	1N	RP	3	9	33.33
1056/30	30	39	2N	RP	2	9	22.22
1056/30	30	39	hypodiploid	R	1	9	11.11
1056/30	30	39	hypodiploid	RP	2	9	22.22
1108/30	30	44	1N	R	2	8	25
1108/30	30	44	2N	RP	2	8	25
1108/30	30	44	hypodiploid	RP	4	8	50
1126/18	18	40	1N	R	4	9	44.44
1126/18	18	40	1N	RP	2	9	22.22
1126/18	18	40	2N	RP	1	9	11.11
1126/18	18	40	hypodiploid	RP	2	9	22.22
1128/6	6	39	1N	RP	2	21	9.52
1128/6	6	39	2N	RP	12	21	57.14
1128/6	6	39	hypodiploid	RP	7	21	33.33
1131/6	6	36	1N	RP	2	16	12.5
1131/6	6	36	2N	RP	6	16	37.5
1131/6	6	36	hypodiploid	RP	8	16	50
1141/6	6	41	1N	R	2	16	12.5
1141/6	6	41	1N	RP	1	16	6.25
1141/6	6	41	2N	RP	7	16	43.75
1141/6	6	41	hypodiploid	RP	5	16	31.25
1141/6	6	41	hypotriploid	R	1	16	6.25
1144/6	6	43	1N	RP	2	9	22.22
1144/6	6	43	2N	RP	5	9	55.56
1144/6	6	43	3N	RP	1	9	11.11
1144/6	6	43	hypodiploid	RP	1	9	11.11
1145/6	6	40	1N	RP	1	13	7.69
1145/6	6	40	2N	RP	4	13	30.77
1145/6	6	40	hypodiploid	RP	8	13	61.54
1146/6	6	37	hypodiploid	RP	1	5	20
1146/6	6	37	hypodiploid	RP	1	5	20
1146/6	6	37	hypodiploid	RP	1	5	20
1146/6	6	37	hypodiploid	RP	1	5	20
1146/6	6	37	2N	RP	1	5	20
1148/6	6	39	1N	RP	4	11	36.36
1148/6	6	39	2N	RP	3	11	27.27
1148/6	6	39	hypodiploid	R	1	11	9.09
1148/6	6	39	hypodiploid	RP	3	11	27.27
1154/24	24	43	1N	R	2	13	15.38
1154/24	24	43	1N	RP	9	13	69.23
1154/24	24	43	hypodiploid	RP	2	13	15.38
1155/24	24	45	1N	RP	7	9	77.78
1155/24	24	45	2N	RP	1	9	11.11
1155/24	24	45	hypodiploid	RP	1	9	11.11
1160/24	24	41	1N	R	4	7	57.14
1160/24	24	41	hypodiploid	R	1	7	14.29
1160/24	24	41	hypodiploid	RP	1	7	14.29
1160/24	24	41	hypotriploid	RP	1	7	14.29
1163/6	6	38	1N	RP	1	1	100
1165/6	6	31	2N	RP	7	10	70
1165/6	6	31	hypodiploid	RP	2	10	20
1165/6	6	31	hypotriploid	RP	1	10	10
1167/6	6	36	1N	RP	1	18	5.56
1167/6	6	36	2N	RP	8	18	44.44
1167/6	6	36	hypodiploid	RP	9	18	50
1199/6	6	35	2N	RP	2	6	33.33
1199/6	6	35	hypodiploid	RP	3	6	50
1199/6	6	35	hypotriploid	RP	1	6	16.67
1264/18	18	40	1N	R	2	9	22.22
1264/18	18	40	1N	RP	4	9	44.44
1264/18	18	40	2N	RP	2	9	22.22
1264/18	18	40	hypotriploid	RP	1	9	11.11
1269/18	18	38	1N	R	4	16	25
1269/18	18	38	1N	RP	7	16	43.75
1269/18	18	38	2N	R	1	16	6.25
1269/18	18	38	hypodiploid	R	2	16	12.5
1269/18	18	38	hypodiploid	RP	2	16	12.5
1304/12	12	31	1N	RP	3	35	8.57
1304/12	12	31	2N	RP	19	35	54.29
1304/12	12	31	hypodiploid	RP	12	35	34.29
1304/12	12	31	hypotriploid	RP	1	35	2.86
1306/12	12	37	2N	RP	14	21	66.67
1306/12	12	37	hypodiploid	RP	6	21	28.57
1306/12	12	37	hypotriploid	RP	1	21	4.76
1311/12	12	33	1N	RP	4	19	21.05
1311/12	12	33	2N	RP	5	19	26.32
1311/12	12	33	hypodiploid	RP	9	19	47.37
1311/12	12	33	hypotriploid	RP	1	19	5.26
577/18	18	28	2N	RP	22	25	88
577/18	18	28	hypodiploid	RP	3	25	12
818/24	24	40	1N	R	2	13	15.38
818/24	24	40	1N	RP	4	13	30.77
818/24	24	40	2N	RP	2	13	15.38
818/24	24	40	hypodiploid	RP	5	13	38.46
820/24	24	38	1N	R	2	17	11.76
820/24	24	38	1N	RP	6	17	35.29
820/24	24	38	hypodiploid	RP	9	17	52.94
824/19	19	41	2N	RP	12	19	63.16
824/19	19	41	hypodiploid	RP	7	19	36.84
844/18	18	36	1N	R	1	5	20
844/18	18	36	1N	RP	2	5	40
844/18	18	36	2N	RP	1	5	20
844/18	18	36	hypotriploid	R	1	5	20
936/6	6	34	1N	RP	1	19	5.26
936/6	6	34	2N	RP	7	19	36.84
936/6	6	34	hypodiploid	RP	10	19	52.63
936/6	6	34	hypotriploid	RP	1	19	5.26
ADULTS
509/T2/22	Montpellier	Adult	1N	R	5	11	45.45
509/T2/22	Montpellier	Adult	2N	R	6	11	54.55
515/T2/22	Montpellier	Adult	2N	R	13	21	61.9
515/T2/22	Montpellier	Adult	2N	RP	2	21	9.52
515/T2/22	Montpellier	Adult	3N	RP	1	21	4.76
515/T2/22	Montpellier	Adult	hypodiploid	R	1	21	4.76
515/T2/22	Montpellier	Adult	hypodiploid	RP	2	21	9.52
515/T2/22	Montpellier	Adult	hypotriploid	RP	2	21	9.52
545/T1/22	Salagou	Adult	2N	R	25	26	96.15
545/T1/22	Salagou	Adult	hypodiploid	R	1	26	3.85
546/T1/22	Salagou	Adult	1N	R	4	9	44.44
546/T1/22	Salagou	Adult	2N	R	1	9	11.11
546/T1/22	Salagou	Adult	hypertriploid	R	1	9	11.11
546/T1/22	Salagou	Adult	hypodiploid	R	3	9	33.33

## Sheet: Tab S6
Table S6. Ploidy levels and genome types of metaphase gonocytes in progeny of different crosses.
Cross no	Ploidy and Genome type	Number of metaphase plates	Percentage per cross
6	1N R	2	1.37931
6	1N RP	15	10.3448
6	2N RP	62	42.7586
6	3N RP	1	0.689655
6	hypodiploid R	1	0.689655
6	hypodiploid RP	60	41.3793
6	hypotriploid R	1	0.689655
6	hypotriploid RP	3	2.06897
12	1N RP	7	9.33333
12	2N RP	38	50.6667
12	hypodiploid RP	27	36
12	hypotriploid RP	3	4
18	1N R	11	17.1875
18	1N RP	15	23.4375
18	2N R	1	1.5625
18	2N RP	26	40.625
18	hypodiploid R	2	3.125
18	hypodiploid RP	7	10.9375
18	hypotriploid R	1	1.5625
18	hypotriploid RP	1	1.5625
19	1N RP	1	3.22581
19	2N RP	16	51.6129
19	hypodiploid RP	14	45.1613
24	1N R	10	16.9492
24	1N RP	26	44.0678
24	2N RP	3	5.08475
24	hypodiploid R	1	1.69492
24	hypodiploid RP	18	30.5085
24	hypotriploid RP	1	1.69492
30	1N R	6	12.2449
30	1N RP	12	24.4898
30	2N RP	11	22.449
30	hypodiploid R	1	2.04082
30	hypodiploid RP	18	36.7347
30	hypotriploid RP	1	2.04082

## Sheet: Tab S7
Table S7. Genomic composition of meiotic prophase I oocytes in P. grafi tadpoles. Chromosomal spreads from the gonads were analyzed using comparative genomic hybridization (CGH). Pure R - all chromatin / chromosomes displayed signal of P. ridibundus probe. R with P signals/threads/singular bivalents - majority of chromatin / chromosomes displayed P. ridibundus probe signal, with minor P. perezi p…
Slide ID	Average days of development	Average Gosner stage	Cross no.	Picture ID	Pure R	R with P signals/threads/singular bivalents	Mixed R/P
936/6	138	34	6	1_5	0	1	0
936/6	138	34	6	2_17	0	0	1
1021/30	131	40	30	1_15	0	0	1
1021/30	131	40	30	1_26	0	0	1
1021/30	131	40	30	1_45	0	0	1
1056/30	139	39	30	1_9	0	0	1
1128/6	146	39	6	1_1	0	0	1
1128/6	146	39	6	1_6	0	0	1
1128/6	146	39	6	2_1	0	0	1
1128/6	146	39	6	2_6	0	0	1
1128/6	146	39	6	2_24	0	0	1
1131/6	147	36	6	2_23	0	0	1
1141/6	146	41	6	1_20	0	0	1
1141/6	146	41	6	2_3	0	0	1
1144/6	148	43	6	1_8	1	0	0
1144/6	148	43	6	1_18	0	0	1
1144/6	148	43	6	1_31	0	0	1
1144/6	148	43	6	1_42	0	0	1
1148/6	149	39	6	2_3	1	0	0
1148/6	149	39	6	2_14	1	0	0
1148/6	149	39	6	2_20	1	0	0
1165/6	138	31	6	1_5	0	0	1
1165/6	138	31	6	2_13	0	0	1
1165/6	138	31	6	2_18	0	0	1
1264/18	165	40	18	1_20	0	1	0
1264/18	165	40	18	1_23	0	1	0
1269/18	166	38	18	1_11	0	0	1
1304/12	163	31	12	1_69	0	0	1
1306/12	163	37	12	2_3	0	0	1
1306/12	163	37	12	2_6	0	0	1
1306/12	163	37	12	2_10	0	0	1
1306/12	163	37	12	2_28	0	0	1
1306/12	163	37	12	2_33	0	0	1
1306/12	163	37	12	2_46	0	0	1
1306/12	163	37	12	2_51	0	0	1
1311/12	163	33	12	2_10	0	0	1
1311/12	163	33	12	2_11	0	0	1
818/24	123	40	24	1_1	0	0	1
818/24	123	40	24	1_3	0	1	0
818/24	123	40	24	1_6	1	0	0
818/24	123	40	24	1_9	0	1	0
818/24	123	40	24	1_22	0	1	0
818/24	123	40	24	1_25	1	0	0
818/24	123	40	24	1_34	0	1	0
818/24	123	40	24	1_35	1	0	0
818/24	123	40	24	1_41	0	0	1
818/24	123	40	24	1_42	0	0	1
818/24	123	40	24	1_50	1	0	0
818/24	123	40	24	1_66	1	0	0
818/24	123	40	24	1_71	0	0	1
818/24	123	40	24	1_73	0	1	0
818/24	123	40	24	1_78	0	1	0
818/24	123	40	24	1_82	1	0	0
818/24	123	40	24	1_85	1	0	0
818/24	123	40	24	1_86	1	0	0
818/24	123	40	24	1_87	1	0	0
818/24	123	40	24	1_88	0	0	1
818/24	123	40	24	1_97	0	0	1
818/24	123	40	24	1_101	1	0	0
818/24	123	40	24	1_102	1	0	0
818/24	123	40	24	1_103	1	0	0
818/24	123	40	24	1_108	0	0	1
818/24	123	40	24	1_110	0	1	0
818/24	123	40	24	1_111	1	0	0
818/24	123	40	24	1_112	0	1	0
818/24	123	40	24	1_122	0	1	0
818/24	123	40	24	1_127	0	1	0
818/24	123	40	24	1_137	1	0	0
818/24	123	40	24	1_140	1	0	0
818/24	123	40	24	1_145	1	0	0
818/24	123	40	24	1_167	1	0	0
820/24	131	38	24	1_2	1	0	0
820/24	131	38	24	1_8	0	1	0
820/24	131	38	24	1_11	0	0	1
820/24	131	38	24	1_13	0	0	1
820/24	131	38	24	1_21	0	1	0
820/24	131	38	24	1_31	1	0	0
820/24	131	38	24	1_34	0	0	1
820/24	131	38	24	1_35	1	0	0
820/24	131	38	24	1_38	0	1	0
820/24	131	38	24	1_46	0	1	0
820/24	131	38	24	1_49	0	1	0
820/24	131	38	24	1_53	0	0	1
820/24	131	38	24	1_54	0	1	0
820/24	131	38	24	1_57	0	1	0
820/24	131	38	24	1_60	1	0	0
820/24	131	38	24	1_67	0	0	1
820/24	131	38	24	1_76	0	1	0
820/24	131	38	24	1_86	0	1	0
824/19	112	41	19	1_3	0	0	1
824/19	112	41	19	1_12	0	0	1
824/19	112	41	19	1_15	0	0	2
824/19	112	41	19	1_35	0	0	1
824/19	112	41	19	1_36	0	0	1
1010/19	129	43	19	1_4	1	0	0
1010/19	129	43	19	1_6	0	0	1
1010/19	129	43	19	1_19	0	0	1
1010/19	129	43	19	1_22	0	0	1
1013/19	129	42	19	1_21	0	0	1
1154/24	146	43	24	1_1	1	0	0
1154/24	146	43	24	1_4	1	0	0
1154/24	146	43	24	1_7	1	0	0
1154/24	146	43	24	1_8	0	1	0
1154/24	146	43	24	1_11	1	0	0
1154/24	146	43	24	1_13	0	1	0
1154/24	146	43	24	1_21	1	0	0
1154/24	146	43	24	1_24	0	1	0
1154/24	146	43	24	1_27	1	0	0
1154/24	146	43	24	1_28	0	1	0
1154/24	146	43	24	1_58	0	1	0
1154/24	146	43	24	1_62	1	0	0
1155/24	146	45	24	1_1	0	1	0
1155/24	146	45	24	1_2	0	1	0
1155/24	146	45	24	1_4	1	0	0
1155/24	146	45	24	1_12	0	1	0
1155/24	146	45	24	1_15	0	1	0
1155/24	146	45	24	1_18	1	0	0
1155/24	146	45	24	1_20	0	1	0
1155/24	146	45	24	1_21	1	0	0
1155/24	146	45	24	1_29	0	1	0
1155/24	146	45	24	1_30	0	1	0
1155/24	146	45	24	1_32	0	1	0
1155/24	146	45	24	1_35	1	0	0
1155/24	146	45	24	1_37	0	1	0
1155/24	146	45	24	1_38	1	0	0
1155/24	146	45	24	1_41	0	1	0
1160/24	146	41	24	1_31	1	0	0
1160/24	146	41	24	1_32	0	1	0
1160/24	146	41	24	1_42	0	1	0
1160/24	146	41	24	1_55	1	0	0
1160/24	146	41	24	1_56	0	1	0
1160/24	146	41	24	1_57	0	0	1
1160/24	146	41	24	1_88	0	0	1
1160/24	146	41	24	1_95	0	0	1

## Sheet: Tab S8
Table S8. Descriptive statitsics and analysis of differences in P and R chromosome drop rates between crosses using the Kruskal-Wallis ANOVA test.
Breakdown Table of Descriptive Statistics; N=271. N - number of metaphase plates.
Cross no. Family	Drop rate P%			Drop rate R%			Drop rate big P%			Drop rate big R%			Drop rate small P%			Drop rate small R%
	Mean	N	SD	Mean	N	SD	Mean	N	SD	Mean	N	SD	Mean	N	SD	Mean	N	SD
6	0.804653	76	0.797428	0.0936511	76	0.567835	0.81043	76	0.942756	0.0929741	76	0.666594	0.801042	76	0.807219	0.0940743	76	0.575084
12	0.3069	21	0.413816	0.1485	21	0.389739	0.23166	21	0.528831	0.15444	21	0.423656	0.353925	21	0.471477	0.144788	21	0.50756
18	2.1258	34	0.750104	-0.175637	34	0.809175	2.17415	34	0.895792	-0.256966	34	0.912481	2.09559	34	0.690126	-0.124807	34	0.831283
19	0.619177	32	0.61998	0.0282179	32	0.0931017	0.567097	32	0.725061	0.0294158	32	0.115759	0.651727	32	0.613081	0.0274692	32	0.11394
24	1.89725	59	0.743703	0.00329777	59	0.433349	2.02531	59	0.822715	-0.00145638	59	0.440041	1.81721	59	0.724148	0.00626911	59	0.477833
30	1.28861	49	0.903828	0.0848994	49	0.37488	1.42284	49	0.985135	0.134491	49	0.623669	1.20472	49	0.91411	0.0539044	49	0.340363
All Groups	1.23531	271	0.962611	0.0351363	271	0.505369	1.28317	271	1.08513	0.0332763	271	0.604691	1.2054	271	0.938275	0.0362988	271	0.521467
Variable	Kruskal-Wallis ANOVA by Ranks. Marked effects are significant at p < 0,050
	p
Drop rate P%	1.31408e-26
Drop rate R%	0.3905
Drop rate big P%	1.00398e-24
Drop rate big R%	0.2993
Drop rate small P%	2.43405e-24
Drop rate small R%	0.8424
Cross no. Family	Kruskal-Wallis ANOVA; Variable: Drop rate P%. Marked differences are significant at p < 0,050							Cross no. Family	Kruskal-Wallis ANOVA; Variable: Drop rate R%. Marked differences are significant at p < 0,050
	6 {1}	12 {2}	18 {3}	19 {4}	24 {5}	30 {6}			6 {1}	12 {2}	18 {3}	19 {4}	24 {5}	30 {6}
6 {1}		0.00976776	2.23893e-15	0.312868	5.7277e-15	0.00473716		6 {1}		0.478021	0.881736	0.312868	0.259854	0.310608
12 {2}			5.85304e-16	0.052784	8.00841e-15	1.97463e-05		12 {2}			0.275092	0.122175	0.180402	0.240929
18 {3}				2.7448e-14	0.00266902	5.44972e-06		18 {3}				0.264319	0.544327	0.663401
19 {4}					3.4078e-13	0.000760541		19 {4}					0.727017	0.768259
24 {5}						0.00104997		24 {5}						0.963085
30 {6}								30 {6}
Cross no. Family	Kruskal-Wallis ANOVA; Variable: Drop rate big P%. Marked differences are significant at p < 0,050							Cross no. Family	Kruskal-Wallis ANOVA; Variable: Drop rate big R%. Marked differences are significant at p < 0,050
	6 {1}	12 {2}	18 {3}	19 {4}	24 {5}	30 {6}			6 {1}	12 {2}	18 {3}	19 {4}	24 {5}	30 {6}
6 {1}		0.00587375	5.40466e-13	0.135267	2.95837e-14	0.00462623		6 {1}		0.726065	0.190261	0.360177	0.238013	0.816052
12 {2}			3.0216e-14	0.0623295	1.92166e-14	1.27787e-05		12 {2}			0.163143	0.353705	0.288836	0.653748
18 {3}				9.99105e-13	0.00141801	3.34282e-06		18 {3}				0.634984	0.629357	0.27657
19 {4}					4.26554e-13	0.000174592		19 {4}					0.874516	0.568689
24 {5}						0.00214018		24 {5}						0.408288
30 {6}								30 {6}
Cross no. Family	Kruskal-Wallis ANOVA; Variable: Drop rate small P%. Marked differences are significant at p < 0,050							Cross no. Family	Kruskal-Wallis ANOVA; Variable: Drop rate small R%. Marked differences are significant at p < 0,050
	6 {1}	12 {2}	18 {3}	19 {4}	24 {5}	30 {6}			6 {1}	12 {2}	18 {3}	19 {4}	24 {5}	30 {6}
6 {1}		0.0458162	5.14281e-15	0.367284	1.93144e-13	0.0230165		6 {1}		0.902402	0.987098	0.321001	0.611511	0.411204
12 {2}			5.1007e-15	0.115722	4.41594e-13	0.000434809		12 {2}			0.532849	0.524471	0.595876	0.621718
18 {3}				1.83741e-13	0.00570681	2.79159e-06		18 {3}				0.355598	0.663731	0.670135
19 {4}					1.77356e-11	0.00634957		19 {4}					0.527584	0.896234
24 {5}						0.000736764		24 {5}						0.805033
30 {6}								30 {6}

## Sheet: Tab S9
Table S9. Descriptive statistics and Mann-Whitney U test analysis of maternal and paternal R chromosome inheritance on P and R chromosome elimination rates. Maternal R genome inheritrance [1] - crosses 18, 19, 24. Paternal R genome inheritrance [0] - crosses 6, 30, 12.
Breakdown Table of Descriptive Statistics; N = 271.
	Drop rate P%			Drop rate R%			Drop rate big P%			Drop rate big R%			Drop rate small P%			Drop rate small R%
	Mean	N	SD	Mean	N	SD	Mean	N	SD	Mean	N	SD	Mean	N	SD	Mean	N	SD
0	0.994365	125	0.870118	0.0902204	125	0.499441	1.05049	125	1.00168	0.109249	125	0.647872	0.959285	125	0.869899	0.0783277	125	0.495242
1	1.4416	146	0.992511	-0.0120248	146	0.507344	1.48237	146	1.11711	-0.0317686	146	0.55918	1.41612	146	0.946168	0.000315148	146	0.542014
All Groups	1.23531	271	0.962611	0.0351363	271	0.505369	1.28317	271	1.08513	0.0332763	271	0.604691	1.2054	271	0.938275	0.0362988	271	0.521467
Variable	Mann-Whitney U Test (w/ continuity correction). Marked tests are significant at p <0,050
	Rank Sum	U	Z	p-value	Z	p-value	Valid N	Valid N
Drop rate P%	22092.5	6888.5	-3.47653	0.000508006	-3.48476	0.00049264	125	146
Drop rate R%	19550.5	8819.5	0.474214	0.635347	0.527233	0.598032	125	146
Drop rate big P%	21819	7162	-3.0513	0.00227874	-3.09127	0.00199322	125	146
Drop rate big R%	19016	8285	1.30526	0.191807	1.68788	0.0914347	125	146
Drop rate small P%	22344	6637	-3.86757	0.000109948	-3.88213	0.000103566	125	146
Drop rate small R%	19716.5	8985.5	0.216117	0.828896	0.247659	0.804398	125	146
	Paternal origin of R chromosomes
Pair of Variables	Wilcoxon Matched Pairs Test Marked tests are significant at p <,05000 Include condition: v28=0 Paternal
	Valid	T	Z	p-value
Drop rate big P% & Drop rate small P%	94	1726	1.90998	0.0561369
	Maternal origin of R chromosomes
Pair of Variables	Wilcoxon Matched Pairs Test Marked tests are significant at p <,05000 Include condition: v28=1 Maternal
	Valid	T	Z	p-value
Drop rate big P% & Drop rate small P%	99	1692.5	2.73115	0.00631169

## Sheet: Tab S10
Table S10. Multiple regression analysis of maternal and paternal R chromosome inheritance on P and R chromosome elimination rates.
Regression Summary for Dependent Variable: Drop rate P%
R= 0,232; R2= 0,054; Adjusted R2= 0,050; F(1,269)=15,307 p<0,00012; Std.Error of estimate: 0,938
	b*	Std.Err.	b	Std.Err.	t(269)	p-value	Valid
Intercept			0.994365	0.0839042	11.8512	2.37979e-26
regression	0.232033	0.059307	0.447236	0.114312	3.91241	0.000115806	271
Regression Summary for Dependent Variable: Drop rate R%
R= 0,101; R2= 0,010; Adjusted R2= 0,007; F(1,269)=2,7746; p<0,010; Std.Error of estimate: 0,504
	b*	Std.Err.	b	Std.Err.	t(269)	p-value	Valid
Intercept			0.0902204	0.0450538	2.00251	0.0462338
regression	-0.101041	0.060659	-0.102245	0.0613818	-1.66573	0.096932	271
Regression Summary for Dependent Variable: Drop rate big P%
R= 0,199; R2= 0,040; Adjusted R2= 0,036; F(1,269)=11,065; p<0,001; Std.Error of estimate: 1,066
	b*	Std.Err.	b	Std.Err.	t(269)	p-value	Valid
Intercept			1.05049	0.0952968	11.0234	1.45586e-23
regression	0.198768	0.0597545	0.43188	0.129833	3.32642	0.00100223	271
Regression Summary for Dependent Variable: Drop rate big R%
R= 0,116; R2= 0,014; Adjusted R2= 0,010; F(1,269)=3,6991; p<0,056; Std.Error of estimate: 0,602
	b*	Std.Err.	b	Std.Err.	t(269)	p-value	Valid
Intercept			0.109249	0.0538169	2.03001	0.0433394
regression	-0.116467	0.0605561	-0.141017	0.0733207	-1.9233	0.0554982	271
Regression Summary for Dependent Variable: Drop rate small P%
R= 0,243; R2= 0,059; Adjusted R2= 0,056; F(1,269)=16,905; p<0,001; Std.Error of estimate: 0,912
	b*	Std.Err.	b	Std.Err.	t(269)	p-value	Valid
Intercept			0.959285	0.0815542	11.7626	4.76443e-26
regression	0.24316	0.0591411	0.456833	0.11111	4.11153	5.22564e-05	271
Regression Summary for Dependent Variable: Drop rate small R%
R= 0,075; R2= 0,006; Adjusted R2= 0,002; F(1,269)=1,5100; p<0,220; Std.Error of estimate: 0,521
	b*	Std.Err.	b	Std.Err.	t(269)	p-value	Valid
Intercept			0.0783277	0.0465975	1.68094	0.0939346
regression	-0.0747141	0.0608007	-0.0780126	0.0634849	-1.22884	0.220207	271

[truncated: 2 more sheets: Tab S11, Tab S12]
